# Supplementary material for: Medicinal Plant Extracts and Natural Compounds for the Treatment of Cutaneous Lupus Erythematosus: A Systematic Review
Source: Front Pharmacol. 2022 Mar 31;13:802624. doi: 10.3389/fphar.2022.802624 (PMC9008762; doi:10.3389/fphar.2022.802624)
Supplement: Supplementary file 1 [file Table2.xlsx]

## Sheet: Sheet1
Compound/extract	Country in which the study conducted	Study design	Publication date	Population description (mouse, human, cell lines, etc.)	Total number of participants	Total number of experimental repeats	Overall bias - risk of bias judgement:	Overall bias - risk of bias judgement: supporting text	Reference
Vitamins
Vitamin D	Australia	Cohort study	2015	human	119	none	Low	Observational study with objective measurement	Yap KS, Northcott M, Hoi AB-Y, et al. (2015)
Vitamin D	United States	Cross sectional study	2012	AA CLE patients	101	n=1	Low	Cross sectional study measuring vit D in specific patient populations; all performed at same latitude	Word et al. (2012)
Vitamin D	Other: Germany	Other: Comparative Study	2010	Humans	2041		Low		Heine et al. (2010)
Vitamin D	Other: Spain	Other: Stage 1 was a cross sectional study Stage 2 was a prospective observational study	2014	Stage 1: Patients with CLE who were compared to age- and sex-matched unaffected subjects recruited from healthcare workers and adults accompanying the patients who attended clinic in summer 2008 Stage 2: CLE patients with vitamin D insufficiency who were treated with and without vitamin D supplementation.	Stage 1: 177 Stage 2: 52	N/A	Low		Cutillas-Marco et al. (2014)
Vitamin D	Other: Ireland	Cohort study	2008	Humans with cutaneous LE (CLE)	52 patients - 47 women and 5 men	N/A	Medium		Cusack et al. (2008)
Vitamin D	Other: Iran	Other: in vitro/ ex vivo study	2017	SLE Peripheral blood mononuclear cells (PMBCs)	40 -- 20 SLE and 20 healthy controls	Not noted	Medium	Authors selected treatment naive patients but only provide RNA level analyses	Yazdanpanah et al. (2017)
Vitamin D	China	Case control study	2016	Patients with CLE attending the outpatient clinics at two dermatology centres in Singapore from October 2009 to February 2013	166	Not noted	Low		Gronhagen et al. (2016)
Oil
Fish Oil	Other: Ireland	Randomised controlled trial	38200	SLE patients	n=52	1	Low	Randomized control trial	Duffy, et al:(2003)
Phenolic fraction (PE) of Extra Virgin Olive Oil (EVOO)	Other: Spain	Other: in vitro PBMC assay	2017	human peripheral blood mononuclear cells (PBMCs)	n=38	Fig 1 n=15 patients repeats unclear; Fig 2 = four independent experiments; Fig 3 n=30;	Medium	In vitro study; Authors used healthy control PBMCs, vehicle controls and no stim controls; but SLE is heterogeneous, so it is unclear if n=30 is sufficient. Would help if authors had discovery cohort and validation cohort. Also could select better vehicle control.	Aparicio-Soto et al. (2017)
Seluang fish oil	Other: Indonesia	Randomised controlled trial	2019	SLE patients	n=32	n=1	Medium	Vit D used as a supplement without standardizing other meds and diet.	Partan et al (2019) .
Fish Oil	United States	Randomised controlled trial	2015	human SLE patients	n=50	1	Low	Randomized placebo controlled study reduces this risk	Arriens et al. (2015)
Omega-3-polyunsaturated fatty acids	United Kingdom	Randomized control trial	2007	human SLE patients	n=60		Low	Placebo controlled trial	Wright et al. (2008)
Plants
Aconitum plants (Ranunculaceae family)	China	Other: In vivo study	42790	Female BALB/c mice	n=26	Not noted	Low		Li et al. (2017)
Ethanol extract of Artemisia annua (EEAA)	China	Other: mouse and in vitro study	2009	mice and in vitro mouse cell assays	n=30	n=1	Medium	Authors focused on in vitro readouts, did not use vehicle controls; did include positive control and objective readouts	Musallam et al. (2009)
SM34 Artemisin derivative	China	Other: mouse study	2016	Female MRL/lpr mice and peripheral blood monocytes	n=54	1	Low	Overall this hypothesis was appropriately tested and authors provide multiple confirmatory objective measurements	Wu et al. (2016)
Celastrol	United States	Other: in vitro/ex vivo study	2015	human PBMCs from patients and controls	n=5-6	n=3+	Medium		Yu et al. (2015)
Heat-solubilized curcumin / turmeric	United States	Other: mouse study	2013	BALB/c mice	n=10	Not noted	Low		Kurien et al. (2010)
Curcumin	China	Other: mouse study	2019	female MRL/lpr mice	n=12 mice/group	n=1	Medium	Authors do not provide cytokine data; Authors provide objective measurements for most assays (exception was no ImageJ for histology but had other objective readouts for kidney pathology)	Zhao et al. (2019)
Curcumin and Quercetin	Other: Spain & Italy	Other: mouse study	2013	Female Hsd:ICR (CD-1) mice (5-6 weeks old, 25-35 g) were obtained from Harlan Laboratories	n=4	n=6 experimental determinations (Fig 4); one repeat for Fig 5.	Medium	Authors demonstrate some efficacy for drug delivery, but clinical efficacy appears to be derived from one experiment	Castangia et al. (2014)
Icaritin (ICT) extracted from Epimedium genus	China	Other: in vitro PBMC assay	2015	Human SLE peripheral blood mononuclear cells, MRL/ lpr mice	12 PBMC samples, n=20 mice	none noted	Low		Liao et al. (2016)
Green tea	Other: Brazil	Other: mouse study	2018	C57BL/6 mice	n=8+ per group	n=1	Medium	Authors repeated once, but did have all 4 groups with proper controls	Otton et al. (2018)
Illicium verum extract	Other: Republic of Korea	Other: in vitro study	2013	HaCaT cell line	1 cell line	n=3+	Medium	Authors report objective measurements, but used a cell line for studies	Sung et al. (2013)
Enmein -- Ent -Kaurene diterpenoids from Isodon serra	China	Other: mouse and in vitro study	2005	Balb/c mice, splenocytes		Not noted.	Critical	Authors selected Balb/c mice with ear swelling model; unclear how many mice were used	Zhang et al. (2005)
Oridonin extract from Isodon serra	China	Other: mouse & in vitro study	2013	MRL/lpr/lpr mice and RAW264.7 cells	n=10 mice/group; 1 cell line	n=1 mouse expt, n=3 cell line repeats	Medium	cell line, and mouse expt only repeated once	Zhou et al. (2013)
Isogarcinol extracted Garcinia mangostana L.	China	Other: mouse study	2015	female DBA/2 and BDF1 mice	35	Not noted	Low		Li et al. (2015)
(S)-Armepavine from Nelumbo nucifera	Other: Taiwan	Other: mouse study	2006	Female MRL/MpJ-lpr/lpr mice and healthy human peripheral blood mononuclear cells.		Not noted	Low		Liu et al. (2006)
Paeoniflorin	China	Other: mouse and in vitro study	2021	human ex vivo PBMCs, Balb/c mice	n=3 blood donors; n=8 mice	n=1	Medium	mouse experiment conducted once, but also worked in human PBMC ex vivo	Wu et al. (2021)
Paeoniflorin	China	Other: mouse study	2013	Kun Ming mice (outbred)	n=8-9 mice per group, 6 groups	n=1	Medium	Authors use outbred mice and provide objective measurements; only performed expt once and did not provide ImageJ	Wang et al. (2013)
Paeoniflorin	China	Other: mouse study	2018	female lupus-prone MRL/lpr mice	not noted	Not noted	Low		Ji et al. (2018)
Secoiridoids from peracetylated oleuropein (Per-OL) and oleuropein (OL)	Other: Spain	Other: mouse study	2020	BALB/c mice that were 12 weeks old.	60	Not noted	Low		Castejon et al. (2020)
Pycnogenol (PYC)	Other: Romania & Germany	Non-randomised experimental study	2001	SLE patients	11 (6 treated and 5 placebo)	n=1	Medium	Placebo controlled experiment, but small cohort w some limitations	Stefanescu et al. (2001)
Pycnogenol (PYC) - French maritime pine bark extract	United States	Other: in vitro study	1999	Human keratinocyte cell line, HaCaT	N/A	3+	Medium	Cell line use; Plate reader assays remove subjective bias	Bito et al. (2000)
Quercitrin from Tartary buckwheat	China	Other: mouse study	2016	female DBA/2 and BDF1 mice	35	Not noted	Low		Li et al. (2016)
Radix Paeoniae Rubra (RPR)	China	Other: mouse study	2020	MRL/lpr mice	n=18	n=1	Medium	Authors performed experiment once, and used B6 as controls; did show in vivo efficacy	Wang et al. (2020)
Resveratrol (Res-2) and it's bio-enhancer piperine (RP1)	India	Other: mouse study	2019	pristane injected Balb/c mice	n=100	n=1	Medium	Authors only repeated experiment once, but did provide comprehensive overview of multiple organ systems	Pannu et al. (2020)
Prophylactic Resveratrol (P-res) and prophylactic Piperine (P-RP)	India	Other: mouse study	2020	pristane injected Balb/c mice	n=60	n=1	Medium	Authors only repeated the study once, however they provide a comprehensive assessment of mouse tissues	Pannu et al. (2020)
Astilbin	China	Other: mouse study	2015	Female MRL/MpJ-Tnfrsf6lpr(MRL/lpr) mice	n=65	Not noted	Medium		Guo et al. (2015)
Sophorae Radix (SR)	Other: Korea	Other: mouse study	2007	female NZB/w F1mice	n=16	Not noted	Low		Ko et al. (2007)
Tripterygium wilfordii (TW)	China	Case control study	2000	humans (females) with lupus	n=70	Not noted	Medium		Huang et al. (2000)
Celastrol from Tripterygium wilfordii	China	Other: mouse study	2020	Trex1-/- mice	n=60	Not noted	Low		Liu et al. (2020)
Triptolide from Tripterygium wilfordii	China	Other: mouse study	2018	Female MRL/lpr mice aged 8 weeks	n=16	Not noted	Low		Huang et al. (2018)
Triptolide (active ingredient from Tripterygium wildfordii Hook F)	United States	Other: mouse and in vitro study	2010	healthy human PBMCs, RAW264.7 cells, B6 mouse peritoneal macrophages; C/EBPbeta-/- mice, C/EBPalpha conditional KO mice	n=3 mice per experiment; unclear for human, but likely n=2-4 per experimental repeats		Low	Authors provide comprehensive overview w multiple assays	Zhang et al. (2010)
Bupleurum smithii var. parvifolium	China	Other: mouse study	2012	8 week old female MRL-lpr and BALB/c mice.	n=32	Not noted	Low		Jiang et al. (2012)
Fungus
Ganoderma lucidum (LZ)	China	Other: mouse study	2016	lupus-prone mice (MRL/lpr and Balb/c)	40	n=1	Medium	The study provides sound evidence for a non-randomized study but cannot be considered comparable to a well-performed randomized trial. There is some concern over lack of experimental repeats.	Cai et al. (2016)
Bacteria
Lactobacillus rhamnosus and Lactobacillus delbrueckiion + prednisolone	Other: Iran	Other: In vivo study	2018	BALB/c mice	48	Not noted	Medium		Mardani et al. (2018)
Compounds
Macro, Nutraceutics, and Micronutrients	Other: Malaysia, Bangladesh, and Poland	Systematic review	2020	Articles on mice and humans	184	N/A	Low		Islam et al. (2020)
Arsenic trioxide	Other: France	Other: phase IIa, open-label controlled, multicenter trial	2021	human	11	Not noted	Medium		Hamidou et al. (2021)
Taxifolin -- flavonoid	Other: United States & Japan	Other: In vitro study	2002	cell line (human HaCaT keratinocytes)	HaCaT versus HEK		Medium	Cell lines may not behave the same way as primary cells; Authors used objective measurements	Bito et al. (2002)
N-acetylcysteine	United States	Other: mouse study	2021	C57BL/6, MRL+/+ and MRL/lpr mice	n=5 per strain per time point	n=1	Medium	Missing information about causation vs correlation (i.e. feeding specific strains to prove impact on disease); authors did use appropriate genetic controls	Wang et al. (2021)
Sodium butyrate derived from gut microbiota	China	Other: mouse study	2020	Twelve 4-6 week-old MRL/lpr female mice and 8 age and sex matched BALB/C wild-type mice	20	None	Low		He et al. (2020)
Tetra-arsenic tetra-sulfide (As4S4)	China	Other: mouse study	2013	BXSB mice, B6 mice	n=4-5+ per group	n=1	High	Experiment was performed once, many readouts trending but ns; Experiment was performed once, many readouts trending but ns	Zhao et al. (2013)
Ethyl pyruvate	China	Other: mouse study	2019	Female SLE patients between 13 and 43 years of age bone marrow supernatant and female MRL/lpr mice.	24 human subjects 40 mice	Not noted.	Low		Ji et al. (2019)
Herbal formula
Sairei-to = 12 herbal ingredients: bupleuri radix, pinelliae tuber, scutellariae radix, ginseng radix, glycyrrhizae radix, zizyphi fructur, zingiberis rhizoma, atractylodis lanceae rhizoma, polypourus, alismatis rhizoma, hoelen and cinnamoni cortex	Other: Japan	Other: mouse study	1994	MRL/lpr mice	60	0	Medium		Kanauchi et al. (1994)
Longdan Xiegan Tang(LXT) = 10 ingredients: Gentiana rigescens Franch, Scutellaria baicalensis Georgi, Gardenia jasminoides Ellis, Alisma orientalis (Sam.) Juzep, Clematis Montana Buch.-Ham., Plantago asiatica L, Angelica sinensis (Oliv.) Diels, Rehmannia glutinosa Libosch, Bupleurum chinense DC, and Glycyrrhizae uralensis Fisch	China	Other: mouse study	2021	Mouse	20	Not noted	Medium	The mice models shared a mutation, but are they genetically identical?	Lee et al. (2010)
Naja Naja Atra Venom (NNAV) = 3 ingredients: cobra venom factor, cardiotoxins, and neurotoxins	China	Other: mouse study	2014	MRL/lpr mice	50	n=2 (pilot study then larger study)	Medium	In vivo murine study with 2 repeats, Authors anticipated positive effect but did include controls both positive and untreated. Potential risk of confounding variables	Zhu et al. (2014)
Zi Shen Qing (ZSQ) = Radixastragali, Rehmannia glutinosa libosch, Fructus Corni, Paeonia lactiflora, Herba Hedyotis Diffusae, and Cortex Moutan Radicis	China	Randomised controlled trial	2013	SLE patients	n=84	n=1	Low	Authors report many clinical parameters including within group p values for baseline vs end and between group p values	Zhong et al. (2013)
Dan-Chi-Liu-Wei combination (DCLWC) + prednisolone	Other: Taiwan	Randomised controlled trial	2011	Humans with SLE	n=53		Low		Liao et al. (2011)
Jieduquyuziyin prescription (JP)	China	Prevalence study	2019	Male Sprague Dawley (SD) rats and female MRL/lpr lupus mice.	n=50	Not noted	Low		Ji et al. (2019)
Jieduquyuziyin prescription (JP)	China	Other: mouse study	2015	mice (MRL/lpr and B6)	n=40	n=1	Medium	Authors include saline control and CaM4K inh positive control, Authors do not provide measurements of spleen weights, only measured IL-17 cytokine	Shui et al. (2015)
