# Supplementary material for: Medicinal Plant Extracts and Natural Compounds for the Treatment of Cutaneous Lupus Erythematosus: A Systematic Review
Source: Front Pharmacol. 2022 Mar 31;13:802624. doi: 10.3389/fphar.2022.802624 (PMC9008762; doi:10.3389/fphar.2022.802624)
Supplement: Supplementary file 2 [file Table3.xlsx]

## Sheet: Sheet1
Herbal formulas
Study	Formulation	Source	Species, concentration	Quality control reported	Chemical analysis reported?
Kanauchi et al. (1994)	Sairei-to	Tsumura & Co., Tokyo, Japan	Bupleurum falcatum L. [Apiaceae], 7.0g Pinellia ternata (Thunb.) Makino [Araceae],5.0g Scutellaria baicalensis Georgi [Lamiaceae],3.0g Panax ginseng C.A.Mey. [Araliaceae],3.0g Glycyrrhiza glabra L. [Fabaceae], 2.0g Ziziphus jujuba Mill. [Rhamnaceae], 3.0g Zingiber officinale Roscoe [Zingiberaceae], 1.0g Atractylodes lancea (Thunb.) DC. [Asteraceae], 3.0g polypourus (P Polyporus Sclerotium this is…	Y -Prepared according to Japanese Pharmacopeia	Not reported in literature https://www.tsumura.co.jp/english/products/pi/JPR_T114.pdf
Lee et al. (2010)	Longdan Xiegan Tang(LXT)	Chuang Song Zong Pharmaceutical Co., Ltd. (Pingtung,Taiwan)	Gentiana crassa subsp. rigescens (Franch. ex Hemsl.) Halda [Gentianaceae], 4.00g Scutellaria baicalensis Georgi [Lamiaceae], 2.00g Gardenia jasminoides J.Ellis [Rubiaceae], 2.00g Alisma plantag aquatica subsp. orientale (Sam.) Sam. [Alismataceae], 4.00g Clematis montana Buch.-Ham. ex DC. [Ranunculaceae]., 2.00g Plantago asiatica L. [Plantaginaceae], 2.00g Angelica sinensis (Oliv.) Diels [Apiaceae…	Y-authenticated by Dr R.-J. Yang	Y-HPLC, atomic absorption spectrophotometer, and inductively coupled plasma-optical emission spectrometry (on website notreported in article) https://www.csz.com.tw/english/eall05.htm
Zhu et al. (2014)	Naja Naja Atra Venom	Rainbow Snake Farm (Yujiang, Jiangxi Province, China)	cobra venom factor, cardiotoxins, neurotoxins, (amounts of each is not found)	Y-The snakes were house breed and venom was milked sterilely. Venom was dried with vacuum pump and was stored in freezer (−20°C). Naja Naja Atra Venom was heated to 100°C for 10 min and slowly cooled down to allow restoring nature conformation and biological activities with reduced toxicity before use
Zhong et al. (2013)	Zi Shen Qing	Xiu Long Pharmaceutical (Shanghai.) Co. Limited.	Astragalus mongholicus Bunge [Fabaceae], 15% dose of dry plant Rehmannia glutinosa (Gaertn.) DC. [Orobanchaceae], 15% dose of dry plant Cornus officinalis Siebold & Zucc. [Cornaceae],5% dose of dry plant Paeonia lactiflora Pall. [Paeoniaceae], 15% dose of dry plant Scleromitrion diffusum (Willd.) R.J.Wang [Rubiaceae],15% dose of dry plant Paeonia × suffruticosa Andrews [Paeoniaceae], 15% dose of …	Y-entire manufacturing process, from authenticating the raw materials to the final products, is in strict compliance with the standards of Good Manufactory Practice (GMP) and Chinese Pharmacopoeia	Y-.HPLC; chemical compositions of the final products are analyzed, while contamination with heavy metals, toxic elements, microbes, and pesticide residue was tested by an SGS laboratory
Liao et al. (2011)	Dan-Chi-Liu-Wei combination (DCLWC) + prednisolone	Not available	Liu-Wei-Di-Huang Wan Rehmannia glutinosa (Gaertn.) DC. [Orobanchaceae], 8g Radix Dioscorea oppositifolia L. [Dioscoreaceae], 4 g Dicliptera paniculata (Forssk.) I.Darbysh. [Acanthaceae], 3 g Paeonia × suffruticosa Andrews [Paeoniaceae], 3g Alisma plantago-aquatica subsp. orientale (Sam.) Sam. [Alismataceae], 3g Cornus officinalis Siebold & Zucc. [Cornaceae], 4g Extractum,4g Starch, 4g Dan-Chi San…	Not provided by study	Not provided by study
Ji et al. (2019)	Jieduquyuziyin prescription (JP)	Zhejiang Chinese Medical UniversityMedical pieces, Ltd. (Hangzhou, China)	Rehmannia glutinosa (Gaertn.) DC. [Orobanchaceae], 12.8% proportion Brassica juncea (L.) Czern. [Brassicaceae], 10.3% proportion . Artemisia annua L. [Asteraceae], 10.3% proportion Scleromitrion diffusum (Willd.) R.J.Wang [Rubiaceae], 12.8% proportion Paeonia anomala subsp. veitchii (Lynch) D.Y.Hong & K.Y.Pan [Paeoniaceae],10.3% proportion Centella asiatica (L.) Urb. [Apiaceae]), 12.8% proportion…	Y-analysis and quality control of JP-treated rat serum were identified by the liquid chromatography-mass spec-trometry (LC-MS).	Y-used rapid resolution liquid chromatography tandem triple quadrupole mass spectrometry method to assess contents of JP
Shui et al. (2015)	Jieduquyuziyin prescription (JP)	Chinese Herbal Medicine Co. Ltd. of Zhejiang Chinese Medical University (Hangzhou, China)	Rehmannia glutinosa (Gaertn.) DC. [Orobanchaceae], 5 parts weight ratio Brassica juncea (L.) Czern. [Brassicaceae] , 4 parts weight ratio Artemisia annua L. [Asteraceae], 4 parts weight ratio Actaea heracleifolia (Kom.) J.Compton [Ranunculaceae].,3 parts weight ratio Scleromitrion diffusum (Willd.) R.J.Wang [Rubiaceae], 5 parts weight ratio Paeonia anomala subsp. veitchii (Lynch) D.Y.Hong & K.Y.P…	Y-These herbs were identified and authenticated by Professor Yongsheng Fan at Zhejiang Chinese Medicine University (Hangzhou, China).	Y-used rapid resolution liquid chromatography tandem triple quadrupole mass spectrometry method to assess contents of JP
Cai et al. (2016)	Ganoderma lucidum + San Miao San	Prepared by researchers according to a previously reported proce-dure by researchers at the Institute of Chinese Medicine, The Chinese University of Hong Kong, China	Ganoderma lucidum, 35.7 % extract Atractylodes lancea (Thunb.) DC. [Asteraceae], 21.4 % extract Phellodendron amurense Rupr. [Rutaceae], 21.4 % extract Achyranthes bidentata Blume [Amaranthaceae], 21.4 % extract	Y- analyzed by a Limulus amoebocyte lysate assay (sensitivity limit 12 pg/mL; Biowhittaker Inc, Walkersville, MD, USA), which revealed that it did not contain any detectable lipopolysaccharide.	Y-The different herbs were authenticated in terms of their chemical composition by thin layer chromatography against a reference herb and several reference chemical markers, according to the Chinese Pharmacopoeia 2010
Botanical Oils
Duffy, et al:(2003)	Extra virgin olive oil picual variety	Aceite de las Valdesas, C ́ordoba, Spain	Olea europaea L. [Oleaceae], 50g	Y-Quantitative and qualitative analysis of PE was performed according to the COI/T20/29doc (International Olive Council) for olive oil	Y-used HPLC
